# Supplementary material for: Open Issues for Protein Function Assignment in Haloferax volcanii and Other Halophilic Archaea
Source: Genes (Basel). 2021 Jun 24;12(7):963. doi: 10.3390/genes12070963 (PMC8305020; doi:10.3390/genes12070963)
Supplement: Supplementary file 1 [file genes-12-00963-s001.zip]

Archive with 1 entries (1 files):
- asSubm_openIssues_Supp_210622.pdf
